# Supplementary material for: Identification and Evaluation of Sugarcane Cultivars for Antixenosis Resistance to the Leafhopper Yamatotettix flavovittatus Matsumura (Hemiptera: Cicadellidae)
Source: Plants (Basel). 2024 Aug 18;13(16):2299. doi: 10.3390/plants13162299 (PMC11360375; doi:10.3390/plants13162299)
Supplement: Supplementary file 1 [file plants-13-02299-s001.zip]

Archive with 1 entries (1 files):
- plants-3038990-supplementary.pdf
